# Supplementary material for: Structural basis of substrate recognition and translocation by human ABCA4
Source: Nat Commun. 2021 Jun 22;12:3853. doi: 10.1038/s41467-021-24194-6 (PMC8219669; doi:10.1038/s41467-021-24194-6)
Supplement: Supplementary file 4 — Source Data file [file 41467_2021_24194_MOESM4_ESM.xlsx]

## Sheet: Figure 2d
Related to Figure 2d
	Initial rate (nmol/min/mg)
		WT	R24A/K672A/H1017A	K1371A/Q1703A
	repeat 1	70.3142	5.63494	75.4591
	repeat 2	69.5792	11.8824	73.2542
	repeat 3	72.1517	10.4124	73.2542
	Relative ATPase activity
		WT	R24A/K672A/H1017A	K1371A/Q1703A
	repeat 1	0.994801	0.0797227	1.06759
	repeat 2	0.984402	0.168111	1.0364
	repeat 3	1.0208	0.147314	1.0364

## Sheet: Figure 3d
Related to Figure 3d
		ATPase activity (nmol/min/mg)
			0 μM ATR			60 μM ATR
			repeat 1	repeat 2	repeat 3	repeat 1	repeat 2	repeat 3
		WT	87.5446	90.1688	79.5669	197.763	190.205	193.039
		R587A	65.606	68.4401	69.07	86.285	81.9812	84.0806
		R653C	82.5061	89.644	89.1192	95.9422	92.2682	91.4285
		R587A/R653C	86.075	83.3458	81.9812	78.3073	80.3017	79.147
		W339E/Y340E	46.0816	40.6232	39.0487	29.6014	26.1374	28.6567
		Y345E/F348E	27.607	27.712	24.5629	16.2703	16.3753	14.8007
		S1677E/I1812E	20.4691	24.038	23.3032	17.6349	17.215	13.5411
		Relative ATPase activity
			0 μM ATR			60 μM ATR
			repeat 1	repeat 2	repeat 3	repeat 1	repeat 2	repeat 3
		WT	1.02081	1.05141	0.927785	2.306	2.21787	2.25092
		R587A	0.764994	0.798042	0.805386	1.00612	0.955936	0.980416
		R653C	0.962056	1.04529	1.03917	1.11873	1.07589	1.0661
		R587A/R653C	1.00367	0.971848	0.955936	0.913097	0.936353	0.922889
		W339E/Y340E	0.537332	0.473684	0.455324	0.345165	0.304774	0.334149
		Y345E/F348E	0.321909	0.323133	0.286414	0.189718	0.190942	0.172583
		S1677E/I1812E	0.238678	0.280294	0.271726	0.20563	0.200734	0.157895

## Sheet: Supplementary Fig. 1a
Supplementary Fig. 1a

## Sheet: Supplementary Fig. 1b
Related to Supplementary Fig. 1b
		Initial rate (nmol/min/mg)
			WT			E1087Q/E2096Q
		ATP (mM)	repeat 1	repeat 2	repeat 3	repeat 1	repeat 2	repeat 3
		0	-1.06413	-2.66032	3.72445	-3.99049	-3.45842	-2.92636
		0.0625	33.7861	31.1258	31.1258	-1.33016	-1.86223	-1.06413
		0.125	57.729	54.8027	51.6103	-1.86223	-0.798097	-2.12826
		0.25	81.6719	79.5437	79.2776	-2.12826	-0.798097	4.52255
		0.5	92.5793	91.7812	92.5793	1.86223	2.66032	3.45842
		1	95.2396	100.294	96.0377	2.39429	1.33016	0
		2	96.0377	96.5697	95.5056	-0.532065	2.92636	-1.59619

## Sheet: Supplementary Fig. 1c
Supplementary Fig. 1c

## Sheet: Supplementary Fig. 9a
Related to Supplementary Fig. 9a
		ATPase activity (nmol/min/mg)
			WT
		ATR (μM)	repeat 1	repeat 2	repeat 3
		0	103.92	100.141	95.1024
		5	129.637	129.847	137.405
		10	154.2	152.206	156.51
		20	174.564	172.78	175.194
		30	171.205	182.437	176.664
		40	184.117	189.155	188.105
		60	199.862	201.017	201.122
		80	208.994	208.575	198.917
		100	180.128	196.923	198.812

## Sheet: Supplementary Fig. 9b
Related to Supplementary Fig. 9b
		ATPase activity (nmol/min/mg)
			0 μM ATR			60 μM ATR
		WT	87.5446	90.1688	79.5669	197.763	190.205	193.039
		E1087Q/E2096Q	0.629817	2.20436	0.10497	-2.09939	2.09939	0.314909

## Sheet: Supplementary Fig. 9c
Related to Supplementary Fig. 9c
		ATPase activity (nmol/min/mg)
			0 μM ATR			60 μM ATR
			repeat 1	repeat 2	repeat 3	repeat 1	repeat 2	repeat 3
		Liposome	45.6196	43.7276	48.9833	92.6057	87.4551	89.137
		Nanodisc	18.0797	21.2331	16.7132	28.8013	34.057	33.111

## Sheet: Supplementary Fig. 9d
Related to Supplementary Fig. 9d
		ATPase activity (nmol/min/mg)
			Ctrl			60 μM NRPE
			repeat 1	repeat 2	repeat 3	repeat 1	repeat 2	repeat 3
		WT	68.2192	83.2506	89.2421	138.541	138.12	130.972

## Sheet: Supplementary Fig. 9f
Related to Supplementary Fig. 9f
		ATPase activity (nmol/min/mg)
			0 μM ATR			60 μM ATR
			repeat 1	repeat 2	repeat 3	repeat 1	repeat 2	repeat 3
		WT	110.58	104.379	105.43	192.569	198.035	194.251
		W339A/Y340A	39.523	46.2503	52.2418	25.3326	30.7985	31.3241
		Y345A/F348A	32.4803	29.0116	38.0514	30.9036	30.378	33.9519
		S1677A/I1812A	66.3271	68.955	69.1652	150.734	147.16	151.47
		Relative ATPase activity
			0 μM ATR			60 μM ATR
			repeat 1	repeat 2	repeat 3	repeat 1	repeat 2	repeat 3
		WT	1.03543	0.977362	0.987205	1.80315	1.85433	1.8189
		W339A/Y340A	0.370079	0.433071	0.489173	0.237205	0.288386	0.293307
		Y345A/F348A	0.304134	0.271654	0.356299	0.28937	0.284449	0.317913
		S1677A/I1812A	0.621063	0.645669	0.647638	1.41142	1.37795	1.41831
